# Supplementary material for: Impact of Regulatory Approval Status on CADTH Reimbursement of Oncology Drugs and Role of Real-World Evidence on Conditional Approvals from 2019 to 2021
Source: Curr Oncol. 2022 Oct 26;29(11):8031–42. doi: 10.3390/curroncol29110635 (PMC9689244; doi:10.3390/curroncol29110635)
Supplement: Supplementary file 1 [file curroncol-29-00635-s001.zip]

Archive with 1 entries (1 files):
- curroncol-1932366-supplementary.pdf
